# Supplementary material for: A comparative study of the changes in the quality of life among patients with homonymous hemianopia, monocular blindness, or binocular diplopia
Source: PLoS One. 2025 Aug 26;20(8):e0329433. doi: 10.1371/journal.pone.0329433 (PMC12380287; doi:10.1371/journal.pone.0329433)
Supplement: S1 Data — (XLSX) [file pone.0329433.s002.xlsx]

## Sheet: Data
Patinet No,	Age	Sex	HTN	DM	Heart	HVF_good_MD	HVF_worse_MD	Accident_Questionnaire	Dx	VA_logMAR_R	VA_logMAR_L	R_VFI	R_VFI_MD	R_VFI_PSD	L_VFI	L_VFI_PSD	L_VFI_PSD	1-1.(1) (1~5)	1-1.(2) (1~5)	1-2.(1) (1~6)	1-2.(2) (1~6)	1-3.(1) (1~5)	1-3.(2) (1~5)	1-4.(1) (1~5)	1-4.(2) (1~5)	2-5.(1) (1~6)	2-5.(2) (1~6)	2-6.(1) (1~6)	2-6.(2) (1~6)	2-7.(1) (1~6)	2-7.(2) (1~6)	2-8.(1) (1~6)	2-8.(2) (1~6)	2-9.(1) (1~6)	2-9.(2) (1~6)	2-10.(1) (1~6)	2-10.(2) (1~6)	2-11.(1) (1~6)	2-11.(2) (1~6)	2-12.(1) (1~6)	2-12.(2) (1~6)	2-13.(1) (1~6)	2-13.(2) (1~6)	2-14.(1) (1~6)	2-14.(2) (1~6)	2-15.(1) (1~2)	2-15.(2) (1~2)	2-15a.(1) (1~2)	2-15a.(2) (1~2)
1-1	47	1	1	2	2	-12.89	-17.07	2114	brain hemorrhage	0.3	0.1	59	-12.89	18.41	52	-17.07	18.23	2	4	2	4	2	4	1	3	3	5	2	4	1	3	1	4	1	3	1	3	1	3	1	2	1	3	1	3	1	2		2
1-2	87	2	2	2	2	-5.19	-7.48	294	infarction	0.1	0.3	85	-5.19	10.55	80	-7.48	10.22	4	4	3	4	4	5	2	2	2	4	1	4	1	4	1	3	1	3	1	3	1	3	1	1	1	2	1	3	2	2	1
1-3	62	1	1	2	2	-15.23	-15.36	1330	infarction	0.1	-0.1	58	-15.36	15.74	55	-15.23	14.97	4	4	3	3	4	5	3	3	5	5	5	5	5	3	3	5	3	5	1	5	3	5	1	5	1	3	1	5	1	2	1	1
1-4	52	2	2	1	1	-17.55	-21.36	404	brain abscess -> post op brain hemorrhage	0.52	0.4	36	-21.36	14.76	52	-17.55	15.23	2	5	2	4	2	5	1	4	1	5	1	4	1	4	1	4	1	4	1	4	1	5	1	5	1	4	1	5	2	2	1	1
1-5	56	1	1	1	2	-7.52	-18.66	180	infarction	0.1	0.1	47	-18.66	14.44	90	-7.52	11.47	3	5	2	4	3	5	1	3	2	4	1	3	1	2	1	2	2	3	1	2	1	2	1	2	1	2	1	3	1	2		2
1-6	46	2	1	2	1	-12.3	-12.47	1273	acute infarction with hemorrhage transformation	0.1	0	71	-12.3	13.33	71	-12.47	14.33	3	5	2	4	4	5	1	1	1	5	1	3	1	4	1	2	1	4	1	4	1	2	1	1	1	2	1	2	1	2		2
1-7	72	1	1	1	1	-12.43	-17.14	403	brain hemorrhage	0	0	51	-12.43	15.4	44	-17.14	15.6	3	5	2	4	3	5	1	1	1	3	1	3	1	4	1	3	1	3	1	4	1	2	1	2	2	4	1	4	1	2		2
1-8'	18	2	2	2	2	-16.37	-19.85	951	AVM	0.1	0.52	48	-19.85	18.67	53	-16.37	19.34	1	5	2	4	2	4	1	2	1	4	1	4	1	4	1	4	1	4	1	4	1	3	1	1	1	2	1	3	2	2	1	1
1-9'	39	2	2	2	2	-14.73	-18.21	2527	AVM	0	0	47	-18.21	19.13	59	-14.73	17.84	3	5	2	4	2	5	2	4	1	4	1	4	1	4	1	4	1	4	1	5	1	5	1	5	1	5	1	5	1	2		2
1-10'	66	1	2	1	2	-3.67	-8.61	2875	infarction	0	0	93	-3.67	9.29	78	-8.61	13.8	4	4	3	3	4	4	1	1	2	2	2	2	2	2	2	2	2	2	2	2	2	2	2	2	2	2	2	2	1	1	2	2
1-11	77	1	1	2	2	-14.25	-14.49	1218	brain tumor	0	0	70	-14.49	11.9	65	-14.25	11.6	3	3	3	3	3	3	3	3	2	2	2	2	1	1	1	1	1	1	1	1	1	1	1	1	1	1	1	1	1	1
1-12	49	1	2	2	2	-4.14	-8.98	180	infarction	0	0	71	-8.98	16.91	80	-4.14	13.04	2	5	3	2	4	3	1	1	2	2	1	3	1	3	1	3	1	3	1	3	1	2	1	3	1	4	1	3	1	1
1-13	53	1	2	2	2	-5.43	-8.61	180	infarction	0	0	80	-8.61	11.83	89	-5.43	10.52	3	5	2	4	3	5	1	2	1	2	1	3	1	3	1	2	1	2	1	2	1	2	1	2	1	2	1	2	1	1
1-14	62	1	1	1	2	-15.72	-20.29	1349	infarction	1.7	2	41	-20.29	16.16	54	-15.72	16.15	1	4	1	3	1	5	1	1	2	6	1	3	2	5	3	5	4	5	4	4	1	5	1	5	2	5	1	5	1	2		2
1-15	74	1	1	1	1	-11.3	-30.36	180	infarction	0.1	0.3	74	-11.3	10.62	3	-30.36	3.42	5	5	4	4	4	4	2	3	2	2	4	3	2	2	2	2	2	2	2	2	2	2	2	2	2	2	2	2	2		2	2
1-16	64	1	1	1	2	-13.23	-16.04	180	infarction	0	0	54	-13.23	17.97	52	-16.04	15.78	2	4	2	4	3	5	3	4	1	4	1	4	1	3	1	3	1	5	1	3	1	2	1	2	1	2	1	3	1	2		2
1-17	80	1	1	1	2	-12.23	-14.4	180	infarction	0.49	0.3	74	-12.23	12.82	60	-14.4	15.49	4	5	3	5	3	5	1	5	4	5	2	5	1	4	1	4	2	4	2	4	1	4	1	5	5	4	2	4	2	2	1	1
1-18	90	1	2	2	1	-7.65	-8.27	180	infarction	0	0	83	-8.27	11.22	80	-7.65	9.98	2	3	1	2	1	3	1	1	1	1	1	1	1	1	1	1	2	2	1	1	1	1	1	1	1	1	1	2	2	2	2	2
1-19	72	1	2	2	2	-8.33	-10.39	180	infarction	0	0	77	-10.39	11.28	83	-8.33	11.5	3	3	3	3	4	4	3	1	1	1	1	1	1	1	1	1	1	1	1	1	1	1	1	1	1	1	1	1	2	2	1	1
1-20	15	2	2	2	2	-17.59	-20.21	180				47	-20.21	18.78	53	-17.59	18	1	4	2	4	2	4	1	3	1	4	1	2	1	2	1	3	1	3	1	2	1	2	1	2	1	2	1	3	2	2	1	1
2-1	60	1	2	1	2	-3.54	-6.72	243	AACE, CN6	0	0	95	-3.54	6.23	90	-6.72	7.49	3	5	3	4	3	5	1	3	1	4	1	4	1	4	1	4	1	4	1	4	1	4	1	2	1	4	1	4	1	2		2
2-2	64	2	2	2	2	0	0	668	prism	0	0							3	3	3	3	2	2	3	3	2	2	3	3	3	3	3	3	2	2	2	2	2	2	1	1	1	1	2	2	2	2	1	1
2-3	73	2	2	1	2	0	0	275	CN3 palsy	0.05	0.22							5	5	3	3	5	5	3	3	2	4	2	4	2	4	2	4	2	4	2	4	1	3	1	3	2	4	2	4	1	2
2-4	27	2	2	2	2	0	0	355	CN6 palsy.	0	0							2	4	2	4	4	5	1	1	1	2	1	1	1	1	1	2	1	3	1	2	1	1	1	2	1	2	1	3	1	2		2
2-5	66	1	2	2	2	0	0	277	L) decompensated congenital SOP	0	0							3	4	2	3	3	4	2	3	2	4	2	4	2	4	3	4	3	4	2	3	2	3	2	3	2	3	2	4	1	1
2-6	69	1	2	1	1	0	0	231	R) decompensated congenital SOP. SO hypotrophy +	0	0							2	3	2	3	3	4	2	3	2	5	5	3	6	2	5	4	5	3	2	2	1	1	1	1	5	5	2	3	1	1
2-7	21	1	2	2	2			352	** ro B) CN6 palsy ** ro acute acquired comitant ET									2	5	2	5	3	5	1	1	1	4	1	4	2	5	1	2	3	4	1	2	1	1	1	1	1	1	2	4	1	2
2-8	60	2	2	2	2			182	R) decompensated congenital SOP. R) SO slight atrophy +									3	3	3	3	2	2	1	1	2	2	1	1	1	1	1	2	2	2	1	2	2	3	1	1	1	1	1	2	1	1
2-9	41	2	2	2	2			542	AACE									2	5	3	4	2	5	1	4	1	4	1	4	1	1	2	3	2	3	2	2	2	3	1	1	1	2	1	2	1	1
2-10	74	1	1	2	2			856	ET									3	5	2	3	3	4	1	1	3	3	2	2	2	2	2	2	2	2	2	2	1	1	1	1	1	1	2
3-1	57	1	1	1	2	-2.84	-31.23	180	brain tumor	2	0	0	-31.23	1.97	97	-2.84	3.12	4	5	3	4	4	4	3	3	1	2	1	2	1	2	1	2	1	2	1	2	1	2	1	1	1	2	1	2	1	1
3-2	48	1	1	2	2	-4.41	-29.48	180	CRAO	2	0	8	-29.48	4.05	92	-4.41	3.65	3	5	2	5	2	5	1	2	1	5	1	5	1	3	1	3	2	3	1	3	1	3	1	3	1	3	1	4	1	1
3-3	66	1	2	2	2	-2.03	-30.7	615	NAION	2	0	0	-30.7	2.18	97	-2.03	2.24	3	3	2	5	3	5	2	2	1	3	2	3	1	4	1	3	1	3	1	3	1	3	1	2	1	3	1	3	2	2	1	1
3-4	46	1	2	2	2	-20.41	-21.01	180	optic neuritis	1.7	0.1	36	-20.41	10.3	30	-21.01	8.3	3	4	2	4	4	5	2	4	1	4	1	4	1	4	1	4	1	4	1	4	1	4	1	3	1	4	1	6	1	1
3-5	42	1	2	2	2	-7.25	-30.05	180	NMO	2	0	7	-30.05	6.21	80	-7.25	8.78	4	5	3	4	2	4	1	1	1	5	1	3	2	4	1	4	1	3	2	4	1	4	1	2	2	3	1	4	1	2	2	2
3-6	58	2	2	1	2	1.68	-32.68	3724	brain tumor	0	3	100	1.68	1.52	0	-32.68	2.04	4	2	1	2	1	4	1	3	1	3	1	4	1	3	1	3	2	4	1	3	1	2	1	2	1	2	1	4	1	2		2
3-7	67	1	1	1	2	-0.42	-31.23	180	RD	0	2	99	-0.42	1.67	0	-31.23	1.97	2	4	2	3	2	4	1	3	1	3	1	3	1	3	1	3	1	3	1	3	1	3	1	3	1	3	1	3	1	1
3-8	24	1	2	2	2	-0.42	-31.23	2603	TON	3	0	0	-31.23	1.97	99	-0.42	1.67	2	3	1	3	1	3	1	2	1	1	1	2	1	2	1	2	1	1	1	2	1	1	1	1	1	1	1	1	1	1
3-9	28	1	2	2	2	-0.42	-33.39	180	TON	2	0	1	-33.39	2.75	99	-0.42	1.67	2	5	1	5	2	5	1	2	1	5	1	5	1	5	1	5	1	5	1	5	1	5	1	5	1	5	1	5	1	2
3-10	20	1	2	2	2	-2.51	-30	917	TON	0	3	99	-2.51	1.76	0	-30		3	4	1	6	4	4	1	1	1	1	1	1	1	1	1	1	2	3	1	1	1	1	1	1	1	1	1	1	2	2	1	1
3-11	50	1	1	2	2	-1.06	-30	9559		0	3	99	-1.06	2.01	0	-30	0	2	3	1	3	2	3	1	2	1	2	1	2	1	1	1	1	1	2	1	2	1	1	1	1	1	1	1	1	2	2	1	1
3-12	77	1	2	2	2			598	optic neuritis						14	-24.51	9.12	3	5	3	5	5	5	3	3	4	4	3	4	2	4	3	4	4	4	3	4	2	3	5	4	1	3	1	3	2	2	1	1
3-13	41	1	2	2	2			863	brain tumor									4	1	5	2	4	2	1	2	2	2	2	2	2	1	2	1	3	2	3	2	2	2	2	1	1	1	2	1	2	2	2	2
[truncated: 104 more columns]
